# Supplementary material for: Cultivar and Harvest Time of Almonds Affect Their Antioxidant and Nutritional Profile through Gut Microbiota Modifications
Source: Antioxidants (Basel). 2024 Jan 9;13(1):84. doi: 10.3390/antiox13010084 (PMC10812595; doi:10.3390/antiox13010084)
Supplement: Supplementary file 1 [file antioxidants-13-00084-s001.zip]

Archive with 1 entries (1 files):
- antioxidants-2801337-supplementary.pdf
